# Supplementary material for: 1,8-Cineole Potentiates the Antibacterial Activity of Amoxicillin/Clavulanic Acid Against an ESBL-Producing Escherichia coli Strain: An In Vitro and In Silico Investigation
Source: Pharmaceuticals (Basel). 2026 Jul 16;19(7):1094. doi: 10.3390/ph19071094 (PMC13414517; doi:10.3390/ph19071094)
Supplement: Supplementary file 1 [file pharmaceuticals-19-01094-s001.zip]

Archive with 1 entries (1 files):
- pharmaceuticals-4382544-supplementary.pdf
